# Supplementary material for: The Added Value of Musculoskeletal Simulation for the Study of Physical Performance in Military Tasks
Source: Sensors (Basel). 2021 Aug 19;21(16):5588. doi: 10.3390/s21165588 (PMC8402289; doi:10.3390/s21165588)
Supplement: Supplementary file 1 [file sensors-21-05588-s001.zip]

Archive with 1 entries (1 files):
- Video S1. Physical performance analysis by means of inertial motion-capture driven musculoskeletal analysis.mp4
